# Supplementary material for: Genotoxic and Toxic Effects of The Flame Retardant Tris(Chloropropyl) Phosphate (TCPP) in Human Lymphocytes, Microalgae and Bacteria
Source: Toxics. 2022 Nov 28;10(12):736. doi: 10.3390/toxics10120736 (PMC9782401; doi:10.3390/toxics10120736)
Supplement: Supplementary file 1 [file toxics-10-00736-s001.zip]

Archive with 1 entries (1 files):
- toxics-2014730-supplementary.pdf
